# Supplementary material for: Cor Triatriatum Dexter: Contrast Echocardiography Is Key to the Diagnosis of a Rare but Treatable Cause of Neonatal Persistent Cyanosis
Source: Children (Basel). 2022 May 6;9(5):676. doi: 10.3390/children9050676 (PMC9139359; doi:10.3390/children9050676)
Supplement: Supplementary file 1 [file children-09-00676-s001.zip]

Archive with 3 entries (3 files):
- VIDEOCLIP S1.mp4
- VIDEOCLIP S2.mp4
- VIDEOCLIP S3.mp4
